# Supplementary material for: Joint Inflammation Correlates with Joint GPR30 Expression in Males and Hippocampal GPR30 Expression in Females in a Rat Model of Rheumatoid Arthritis
Source: Int J Mol Sci. 2024 Jul 18;25(14):7864. doi: 10.3390/ijms25147864 (PMC11277240; doi:10.3390/ijms25147864)
Supplement: Supplementary file 1 [file ijms-25-07864-s001.zip]

Archive with 1 entries (1 files):
- ijms-3088680-supplementary.pdf
